# Supplementary material for: Cost-Effective and Rapid Detection of Tetrodotoxin Using Indium Tin Oxide Electrodes via In Vitro Electrophysiology and Electrochemistry
Source: Toxins (Basel). 2025 Sep 13;17(9):462. doi: 10.3390/toxins17090462 (PMC12474310; doi:10.3390/toxins17090462)
Supplement: Supplementary file 1 [file toxins-17-00462-s001.zip]

Archive with 1 entries (1 files):
- toxins-3807378-supplementary.pdf
